# Supplementary material for: Transthoracic M-mode echocardiographic assessment of pulmonary vein-to-pulmonary artery ratio in healthy horses
Source: PLoS One. 2019 Aug 14;14(8):e0221154. doi: 10.1371/journal.pone.0221154 (PMC6693752; doi:10.1371/journal.pone.0221154)
Supplement: S1 File — Clinical and echocardiographic variables in 70 healthy horses. Linear regression analysis to examine the effects of bodyweight and heart rate on the RPV and RPA variables. (XLSX) [file pone.0221154.s001.xlsx]

## Sheet: DATA
Horse_n°	age (years)	breed	sex	weight	HR	RPAmin1	RPAmin2	RPAmin3	RPAmin	RPAmax1	RPAmax2	RPAmax3	RPAmax	RPV min1	RPVmin2	RPVmin3	RPVmin	RPVmax1	RPVmax2	RPVmax3	RPVmax	AO DIAMETER	(RPAmax-RPAmin)/RPAmax	(RPVmax-RPVmin)/RPVmax	RPAmax/RPVmax	RPVmax/RPAmax	RPAmin/RPVmin	RPVmin/RPAmin	RPVmin:AO	RPVmax:AO	RPAmin:AO	RPAmax:AO
1	4	IT trotter	F	450	56	26.2	23.6	21	23.6	30.2	28.9	23.6	27.5667	7.9	10.5	9.2	9.2	15.7	11.8	10.5	12.6667	68.3	0.143894	0.273684	2.17632	0.459492	2.56522	0.389831	0.1347	0.185456	0.345534	0.403612
2	11	IT trotter	F	550	42	18.7	18.7	17.7	18.3667	35.4	20.7	22.1	26.0667	14.8	14.8	13.3	14.3	23.6	23.6	20.7	22.6333	71.1	0.295396	0.368189	1.15169	0.868286	1.28438	0.778584	0.201125	0.318331	0.258322	0.36662
3	16	SI	MN	550	58	23.6	17.7	26.6	22.6333	31	31	29.5	30.5	8.9	13.3	8.9	10.3667	20.7	17.7	25.1	21.1667	78	0.257923	0.510236	1.44094	0.693989	2.18328	0.458027	0.132906	0.271368	0.290171	0.391026
4	8	SI	F	400	40	22.1	25.1	23.6	23.6	28	28	26.6	27.5333	13.3	11.8	11.8	12.3	20.7	20.7	16.2	19.2	73.6	0.142857	0.359375	1.43403	0.697337	1.9187	0.521186	0.16712	0.26087	0.320652	0.374094
5	11	SI	F	450	40	21	22.3	24.9	22.7333	28.9	27.5	28.9	28.4333	13.1	10.5	9.2	10.9333	17.1	17.1	15.7	16.6333	83.7	0.200469	0.342685	1.70942	0.584994	2.07927	0.480938	0.130625	0.198726	0.271605	0.339705
6	8	SI	MN	450	45	18.4	24.9	17.1	20.1333	30.2	31.5	30.2	30.6333	9.2	9.2	10.5	9.63333	17.1	15.7	19.7	17.5	77.6	0.342764	0.449524	1.75048	0.571273	2.08997	0.478477	0.124141	0.225515	0.25945	0.394759
7	8	Quarab	MN	370	38	25.1	23.6	25.1	24.6	32.5	31	29.5	31	7.4	8.9	8.9	8.4	10.3	11.8	13.3	11.8	71.4	0.206452	0.288136	2.62712	0.380645	2.92857	0.341463	0.117647	0.165266	0.344538	0.434174
8	7	SI	MN	600	33	23.6	32.5	31	29.0333	32.5	38.4	35.4	35.4333	13.3	11.8	10.3	11.8	20.7	20.7	22.1	21.1667	87	0.180621	0.44252	1.67402	0.597366	2.46045	0.406429	0.135632	0.243295	0.333716	0.40728
9	6	QH	F	500	41	27.5	28.7	26.4	27.5333	31	32.1	28.7	30.6	10.3	8	9.2	9.16667	13.8	12.6	16.1	14.1667	75.6	0.100218	0.352941	2.16	0.462963	3.00364	0.33293	0.121252	0.18739	0.364198	0.404762
10	13	QH	MN	480	40	18.4	22.3	19.7	20.1333	31.5	19.7	24.9	25.3667	13.1	10.5	13.1	12.2333	15.7	23.6	21	20.1	59.7	0.206307	0.391376	1.26202	0.792378	1.64578	0.607616	0.204913	0.336683	0.337242	0.424902
11	20	QH	MN	450	36	23.4	22.4	22.4	22.7333	26.6	27.7	27.7	27.3333	9.6	11.7	13.9	11.7333	17.1	17.1	19.2	17.8	63.3	0.168293	0.340824	1.53558	0.65122	1.9375	0.516129	0.185361	0.281201	0.359136	0.431806
12	13	QH	MN	500	50	23.6	22.1	23.6	23.1	32.5	33.9	33.9	33.4333	8.9	8.9	10.3	9.36667	14.8	14.8	16.2	15.2667	66.6	0.309073	0.386463	2.18996	0.45663	2.46619	0.405483	0.140641	0.229229	0.346847	0.502002
13	15	QH	MN	480	50	21	23.6	26.6	23.7333	22.3	24.9	33.9	27.0333	9.2	10.5	13.3	11	15.7	15.7	16.2	15.8667	71.8	0.122072	0.306723	1.70378	0.58693	2.15758	0.463483	0.153203	0.220984	0.330548	0.376509
14	4	SI	MI	600	50	21	24.9	23.6	23.1667	28.9	31.5	32.8	31.0667	14.4	13.1	15.7	14.4	18.4	23.6	21	21	68.9	0.254292	0.314286	1.47937	0.675966	1.6088	0.621583	0.208999	0.30479	0.336236	0.450895
15	11	Haflinger	F	300	40	26.6	25.6	18.1	23.4333	29.8	30.9	23.4	28.0333	9.6	6.4	8.5	8.16667	17.1	12.8	13.9	14.6	61	0.16409	0.440639	1.92009	0.520809	2.86939	0.348506	0.13388	0.239344	0.384153	0.459563
16	8	Maremmano	MN	670	55	28.9	23.6	28	26.8333	32.8	31	31	31.6	14.4	14	15	14.4667	26.9	27.9	26.5	27.1	73	0.150844	0.466175	1.16605	0.857595	1.85484	0.53913	0.198174	0.371233	0.36758	0.432877
17	7	PSA	F	350	42	21.8	24.1	27.5	24.4667	31	28.7	29.8	29.8333	13.8	17.2	12.6	14.5333	21.8	23	17.2	20.6667	55.3	0.179888	0.296774	1.44355	0.692737	1.68349	0.594005	0.262809	0.373719	0.442435	0.539482
18	27	SI	MN	650	46	23.6	23.6	27.5	24.9	30.2	28.9	34.1	31.0667	17.1	14.4	18.4	16.6333	26.2	21	26.2	24.4667	83.5	0.198498	0.320163	1.26975	0.787554	1.49699	0.668005	0.199202	0.293014	0.298204	0.372056
19	7	PSA	MN	350	48	20.7	21.8	19.5	20.6667	26.4	29.8	27.5	27.9	8	8	11.5	9.16667	19.5	17.2	17.2	17.9667	58.2	0.259259	0.489796	1.55288	0.643967	2.25455	0.443548	0.157503	0.308706	0.355097	0.479381
20	16	SI	MN	520	40	19.7	25.1	19.2	21.3333	30.2	31	25.1	28.7667	13.1	10.3	14.8	12.7333	17.1	14.8	19.2	17.0333	78.5	0.258401	0.252446	1.68885	0.592121	1.67539	0.596875	0.162208	0.216985	0.271762	0.366454
21	16	SI	F	550	32	29.5	29.5	23.6	27.5333	36.9	38.4	38.4	37.9	14.8	14.8	11.8	13.8	17.7	20.7	19.2	19.2	73.5	0.273527	0.28125	1.97396	0.506596	1.99517	0.501211	0.187755	0.261224	0.374603	0.515646
22	15	SI	MN	560	28	19.7	23.6	24.9	22.7333	24.9	27.5	32.8	28.4	11.8	14.4	10.5	12.2333	17.1	19.7	18.4	18.4	67.1	0.199531	0.335145	1.54348	0.647887	1.85831	0.538123	0.182315	0.274218	0.338798	0.423249
23	9	SI	MN	600	36	32.7	31.2	37.4	33.7667	37.4	35.8	42.1	38.4333	14	17.1	14	15.0333	21.8	20.2	18.7	20.2333	67.5	0.121422	0.257002	1.89951	0.526453	2.24612	0.445212	0.222716	0.299753	0.500247	0.569383
24	18	SI	MN	580	42	25.1	29.5	23.6	26.0667	36.9	35.4	36.9	36.4	8.9	10.3	11.8	10.3333	16.2	19.2	17.7	17.7	76.6	0.283883	0.416196	2.0565	0.486264	2.52258	0.396419	0.1349	0.23107	0.340296	0.475196
25	11	SI	MN	500	38	19.7	21	24.9	21.8667	26.2	30.2	28.9	28.4333	13.1	13.1	11.8	12.6667	26.2	23.6	22.3	24.0333	74	0.23095	0.472954	1.18308	0.845252	1.72632	0.579268	0.171171	0.324775	0.295495	0.384234
26	13	SI	F	430	40	31	28	23.6	27.5333	38.4	36.9	35.4	36.9	11.8	13.3	15.8	13.6333	20.7	20.7	19.2	20.2	71.4	0.253839	0.325083	1.82673	0.547425	2.01956	0.495157	0.190943	0.282913	0.385621	0.516807
27	4	SI	F	580	44	21	23.6	28.9	24.5	28.9	28.9	36.7	31.5	11.8	9.2	10.5	10.5	18.4	22.3	19.2	19.9667	71.3	0.222222	0.474124	1.57763	0.633862	2.33333	0.428571	0.147265	0.280037	0.343619	0.441795
28	12	SI	F	450	44	26.2	27.5	26.2	26.6333	31.5	31.5	34.1	32.3667	10.5	9.2	13.1	10.9333	21	18.4	17.1	18.8333	64.7	0.177137	0.419469	1.71858	0.581874	2.43598	0.410513	0.168985	0.291087	0.411643	0.500258
29	14	SI	F	400	48	26.2	24.9	24.9	25.3333	28.9	31.5	31.5	30.6333	17.1	15.7	15.7	16.1667	21	19.7	19.7	20.1333	65.5	0.173014	0.19702	1.52152	0.657236	1.56701	0.638158	0.246819	0.307379	0.386768	0.467684
30	16	SI	MN	400	32	20.7	21.8	24.1	22.2	34.4	29.8	33.3	32.5	11.5	10.3	11.5	11.1	13.8	13.8	17.2	14.9333	55.3	0.316923	0.256696	2.17634	0.459487	2	0.5	0.200723	0.270042	0.401447	0.587703
31	10	SI	MN	450	40	28.7	29.8	24.1	27.5333	34.4	34.4	35.6	34.8	9.2	17.2	13.8	13.4	16.1	20.7	16.1	17.6333	75.3	0.208812	0.240076	1.97353	0.506705	2.05473	0.486683	0.177955	0.234174	0.365649	0.462151
32	6	PSI	MN	550	38	33.9	26.6	35.4	31.9667	38.4	39.8	38.4	38.8667	8.4	10.3	8.9	9.2	17.7	17.7	14.8	16.7333	90.7	0.17753	0.450199	2.32271	0.430532	3.47464	0.2878	0.101433	0.184491	0.352444	0.428519
33	12	PSI	MN	400	48	23.6	26.6	23.6	24.6	33.9	31	33.9	32.9333	11.8	10.3	11.8	11.3	16.2	19.2	19.2	18.2	74.4	0.253036	0.379121	1.80952	0.552632	2.17699	0.45935	0.151882	0.244624	0.330645	0.442652
34	10	PSA	MN	382	40	19.7	23.6	21	21.4333	28.9	27.5	28.9	28.4333	11.8	13.1	10.5	11.8	18.4	21	15.7	18.3667	60.9	0.24619	0.357532	1.54809	0.645955	1.81638	0.550544	0.19376	0.301587	0.351943	0.466886
35	16	PSI	MN	450	42	26.2	26.2	28.9	27.1	30.2	32.8	28.9	30.6333	11.8	15.7	11.8	13.1	23.6	23.6	15.7	20.9667	65	0.115343	0.375199	1.46105	0.68444	2.0687	0.483395	0.201538	0.322564	0.416923	0.471282
36	12	PSA	F	400	38	21.8	24.1	20.7	22.2	26.4	31	28.7	28.7	8	9.2	11.5	9.56667	14.9	19.5	17.2	17.2	57.2	0.226481	0.443798	1.6686	0.599303	2.32056	0.430931	0.167249	0.300699	0.388112	0.501748
37	6	SI	F	580	30	23.7	23.7	24.5	23.9667	29.4	31	31.9	30.7667	14.7	13.9	14.7	14.4333	17.2	17.2	18	17.4667	84.9	0.221018	0.173664	1.76145	0.567714	1.66051	0.602225	0.170004	0.205732	0.282293	0.362387
38	2	PSA	MI	340	48	20.2	20.2	20.8	20.4	24.4	24.7	24.1	24.4	10.7	10.4	10.1	10.4	13	12.4	12.4	12.6	57.1	0.163934	0.174603	1.93651	0.516393	1.96154	0.509804	0.182137	0.220665	0.357268	0.42732
39	24	PSA	F	430	36	24.5	25.3	24.5	24.7667	30.2	31	30.2	30.4667	13.1	13.9	13.1	13.3667	19.6	19.6	18.8	19.3333	67	0.18709	0.308621	1.57586	0.634573	1.85287	0.539704	0.199502	0.288557	0.369652	0.454726
40	10	PSA	MN	460	30	24.5	25.3	24.5	24.7667	31.9	32.7	32.7	32.4333	14.7	15	14.7	14.8	26.1	27.8	26.1	26.6667	71.8	0.236382	0.445	1.21625	0.822199	1.67342	0.597577	0.206128	0.371402	0.34494	0.451718
41	4	PSA	MN	390	33	23.7	22.9	24.5	23.7	27	27.8	28.6	27.8	14.7	13.9	13.9	14.1667	18	18	17.2	17.7333	64.3	0.147482	0.201128	1.56767	0.63789	1.67294	0.59775	0.220321	0.275791	0.368585	0.432348
42	6	PSA	MN	410	48	23.7	23.7	22.9	23.4333	31	31	31.9	31.3	12.3	13.1	12.3	12.5667	21.2	19.6	20.4	20.4	57.6	0.251331	0.383987	1.53431	0.651757	1.86472	0.536273	0.218171	0.354167	0.406829	0.543403
43	3	AA	F	510	36	26.1	24.5	25.3	25.3	33.5	35.1	34.3	34.3	13.9	14.7	14.7	14.4333	19.6	20.4	21.2	20.4	72	0.262391	0.292484	1.68137	0.594752	1.75289	0.570487	0.200463	0.283333	0.351389	0.476389
44	3	AA	MN	480	33	25.3	25.3	27.8	26.1333	36.8	34.3	36.8	35.9667	12.3	13	13.1	12.8	18	18	17.2	17.7333	74.2	0.273401	0.278195	2.0282	0.493049	2.04167	0.489796	0.172507	0.238994	0.352201	0.484726
45	3	AA	MI	480	34	20.4	19.6	23.7	21.2333	31	32.7	33.5	32.4	17.8	17	17.8	17.5333	26.1	22.9	24.5	24.5	70.9	0.34465	0.284354	1.32245	0.756173	1.21103	0.825746	0.247297	0.345557	0.299483	0.456982
46	19	SI	MN	590	55	27	27	26.1	26.7	35.9	35.1	36.8	35.9333	15.5	16.3	15.5	15.7667	22.1	21.2	20.4	21.2333	75.9	0.256957	0.257457	1.69231	0.590909	1.69345	0.590512	0.207729	0.279754	0.351779	0.47343
47	3	AA	F	522	46	18.8	17.2	18.8	18.2667	28.6	27.8	29.4	28.6	13.9	14.7	15.5	14.7	18	18	18	18	65	0.361305	0.183333	1.58889	0.629371	1.24263	0.804745	0.226154	0.276923	0.281026	0.44
48	22	AA	F	550	40	29.4	31.9	31.9	31.0667	37.6	36.8	36.8	37.0667	14.7	14.7	13.9	14.4333	20.4	20.4	19.6	20.1333	74.1	0.161871	0.283113	1.84106	0.543165	2.15242	0.464592	0.194782	0.271705	0.419253	0.500225
49	3	AA	F	520	37	24.3	25.2	24.3	24.6	32.7	32.7	31.7	32.3667	9.3	10.3	10.3	9.96667	16.8	16.8	15.9	16.5	65.4	0.239959	0.39596	1.96162	0.509784	2.46823	0.405149	0.152396	0.252294	0.376147	0.494903
50	4	AA	MI	440	40	18.8	18.8	16.3	17.9667	29.4	29.4	30.2	29.6667	13.1	14.7	14.7	14.1667	17.2	18	16.3	17.1667	71.4	0.394382	0.174757	1.72816	0.578652	1.26824	0.788497	0.198413	0.24043	0.251634	0.4155
51	3	AA	MI	480	26	23.7	23.7	24.5	23.9667	31	31	31	31	13.1	13.1	13.1	13.1	19.6	19.6	19.6	19.6	72.7	0.226882	0.331633	1.58163	0.632258	1.82952	0.546592	0.180193	0.269601	0.329665	0.42641
52	3	AA	MI	434	48	26.1	25.3	23.7	25.0333	31.9	32.7	32.7	32.4333	9	9	9.8	9.26667	12.3	12.3	15.5	13.3667	68.3	0.22816	0.306733	2.42643	0.412127	2.70144	0.370173	0.135676	0.195705	0.36652	0.474866
53	3	AA	MN	490	44	22.1	22.9	22.9	22.6333	31	30.2	29.4	30.2	13.9	13.9	13.1	13.6333	23.7	23.7	23.7	23.7	61.2	0.250552	0.424754	1.27426	0.784768	1.66015	0.602356	0.222767	0.387255	0.369826	0.493464
54	3	AA	F	490	36	27.8	27.8	26.1	27.2333	31	32.7	31.9	31.8667	11.4	11.4	11.4	11.4	18	18	18.8	18.2667	74.5	0.145397	0.375912	1.74453	0.573222	2.38889	0.418605	0.15302	0.24519	0.365548	0.42774
55	3	AA	F	480	52	27	25.3	25.3	25.8667	31.9	30.2	31	31.0333	26.3	15.5	15.5	19.1	19.6	20.4	18.8	19.6	66	0.166488	0.3	1.58333	0.631579	1.35428	0.738402	0.289394	0.29697	0.391919	0.470202
56	4	AA	MI	550	37	25.2	24.3	21.5	23.6667	34.5	35.5	32.7	34.2333	14	13.1	14	13.7	25.2	24.3	24.3	24.6	70.7	0.308666	0.443089	1.3916	0.718598	1.72749	0.578873	0.193777	0.347949	0.334748	0.484206
57	9	AA	MI	550	46	22.1	22.9	23.7	22.9	33.5	34.3	35.9	34.5667	11.4	10.6	10.6	10.8667	15.5	13.9	16.3	15.2333	73.4	0.337512	0.286652	2.26915	0.440694	2.10736	0.474527	0.148047	0.207539	0.311989	0.470936
58	12	AA	F	570	36	28.6	29.4	27.8	28.6	35.1	35.1	32.7	34.3	16.3	15.5	17.2	16.3333	30.2	31	29.4	30.2	74.9	0.166181	0.459161	1.13576	0.880466	1.75102	0.571096	0.218069	0.403204	0.381842	0.457944
59	4	AA	MN	590	29	26.1	25.3	26.1	25.8333	34.3	33.5	33.5	33.7667	15.5	14.7	14.7	14.9667	26.1	26.1	23.7	25.3	69.7	0.234946	0.408432	1.33465	0.74926	1.72606	0.579355	0.21473	0.362984	0.370636	0.484457
60	3	AA	F	630	29	27.1	26.1	24.3	25.8333	34.5	32.7	33.6	33.6	15.9	15.9	15.9	15.9	22.4	22.4	20.5	21.7667	72.3	0.231151	0.269525	1.54364	0.647817	1.62474	0.615484	0.219917	0.30106	0.357308	0.46473
61	19	AA	F	610	35	31.7	32.7	32.7	32.3667	36.4	36.4	36.4	36.4	15.9	14	15.9	15.2667	20.5	21.5	22.4	21.4667	81	0.110806	0.28882	1.69565	0.589744	2.12009	0.471679	0.188477	0.265021	0.399588	0.449383
62	4	AA	MI	410	23	25.1	25.9	24.4	25.1333	31.8	31.8	31.8	31.8	12.6	12.6	13.3	12.8333	17.7	16.3	16.3	16.7667	70.7	0.209644	0.234592	1.89662	0.527254	1.95844	0.51061	0.181518	0.237152	0.355493	0.449788
63	6	AA	F	430	37	27	26.1	26.1	26.4	30.2	30.2	31	30.4667	16.3	15.5	15.5	15.7667	22.9	22.9	20.4	22.0667	59	0.133479	0.285498	1.38066	0.724289	1.67442	0.597222	0.267232	0.374011	0.447458	0.516384
64	5	AA	MN	410	34	23.7	22.9	22.1	22.9	31	31	31	31	15.5	14.7	14.7	14.9667	20.4	20.8	20.6	20.6	71	0.26129	0.273463	1.50485	0.664516	1.53007	0.653566	0.210798	0.290141	0.322535	0.43662
65	5	AA	MN	370	26	21.5	23.4	22.1	22.3333	30	30.6	30.6	30.4	12.4	11.1	12.4	11.9667	15	15	16.3	15.4333	57.1	0.265351	0.224622	1.96976	0.507675	1.8663	0.535821	0.209574	0.270286	0.391127	0.532399
66	3	SI	MN	520	28	28.9	28.9	28.9	28.9	36.4	38.3	37.3	37.3333	14.9	14	14.9	14.6	19.6	18.7	18.7	19	79.9	0.225893	0.231579	1.96491	0.508929	1.97945	0.50519	0.182728	0.237797	0.361702	0.467251
67	3	Appaloosa	F	420	50	21.3	24.5	24.5	23.4333	29.8	26.6	28.8	28.4	10.7	11.7	11.7	11.3667	16	18.1	16	16.7	68.5	0.174883	0.319361	1.7006	0.588028	2.06158	0.485064	0.165937	0.243796	0.342092	0.414599
68	18	Holstein	F	630	43	27.5	28.9	28.9	28.4333	35.4	34.1	34.1	34.5333	11.8	11.8	10.5	11.3667	23.6	21	21	21.8667	74.6	0.176641	0.480183	1.57927	0.633205	2.50147	0.399766	0.152368	0.293119	0.381144	0.462913
69	17	PSA	MN	330	30	21.8	21.8	22	21.8667	28.7	27.5	27	27.7333	8	8	8.2	8.06667	17.2	17.2	17	17.1333	63	0.211538	0.529183	1.61868	0.617788	2.71074	0.368902	0.128042	0.271958	0.34709	0.440212
70	19	QH	MN	430	33	21.8	19.5	23	21.4333	31	32.1	31	31.3667	11.5	11.5	9.2	10.7333	23	20.7	19.5	21.0667	64.9	0.316684	0.490506	1.48892	0.671626	1.99689	0.500778	0.165383	0.324602	0.330252	0.483308
